# Supplementary material for: Near-Infrared Perfect Absorption and Refractive Index Sensing Enabled by Split Ring Nanostructures
Source: Nanomaterials (Basel). 2023 Sep 28;13(19):2668. doi: 10.3390/nano13192668 (PMC10574369; doi:10.3390/nano13192668)
Supplement: Supplementary file 1 [file nanomaterials-13-02668-s001.zip]

Archive with 1 entries (1 files):
- nanomaterials-2631101-supplementary.pdf
